# Supplementary material for: The insidious degeneration of white matter and cognitive decline in Fabry disease
Source: PLoS One. 2025 Nov 17;20(11):e0325403. doi: 10.1371/journal.pone.0325403 (PMC12622807; doi:10.1371/journal.pone.0325403)
Supplement: S1 File — (XLSX) [file pone.0325403.s013.xlsx]

## Sheet: Demo, Neurocog, Imaging
											RAND-36
Study ID	Age (yrs)	Sex	Ethnicity	Hispanic	Hypertension	High Cholesterol	Diabetes	Smoker	Education	CES-D	Physical Functioning	Role Limits Due to Physical Health	Role Limits due to Emotions	Energy/Fatigue	Emotional Well-Being	Social Functioning	Pain	General Health	WAIS-III (Verbal IQ)	Trail Making (Part A Error)	Fazekas Score	Brain Volume (FLAIR)	Brain Volume (MP-RAGE)	Brain Volume (Bound-Pool Fraction)	CCB Volume	nCCB Volume	WML Status	FA	MD
C11	38.6667	F	White	Not Hispanic	No	No	No	No	16	13	3	2	2	3.75	3.6	3	2.5	3	95	0	0	330.294	393.903	67.877	107.197	0.32455	0	0.554263	0.798745
C13	54.0833	F	White	Not Hispanic	No	No	No	No	16	19	2.9	2	2	3.25	4.2	3	1	3	108	0	1	269.069	293.258	63.323	84.0752	0.312467	1	0.488034	0.921773
C16	25	M	White	Not Hispanic	No	No	No	No	15	9	3	2	1.66667	3.5	4	3.5	1.5	2.8	118	0	0	386.807	415.541	105.326	104.918	0.271241	1	0.518266	0.838843
C27	24.5833	M	White	Not Hispanic	Yes	No	No	No	16	3	3	2	2	3.25	3.8	3	1.5	2.6	119	0	1	285.941	398.436	90.171	64.504	0.225585	1	0.544506	0.853807
C32	50.9167	F	White	Not Hispanic	No	No	No	No	20	1	3	2	2	3.5	4	3	1	2.6	128	0	2	284.207	335.396	75.703	79.2352	0.278794	1	0.496185	0.885055
C33	21.25	F	White	Not Hispanic	No	No	No	No	16	8	3	2	2	3.75	4.2	3	1	2.8	116	0	1	267.572	348.607	79.342	79.7203	0.29794	1	0.493719	0.892937
C42	29.1667	F	White	Not Hispanic	No	No	No	No	18	6	3	2	2	3.5	4.4	3	1	2.6	115	1	0	301.687	353.827	83.162	71.8872	0.238284	0	0.55519	0.814478
C44	27.9167	F	Asian	Hispanic	No	No	No	No	14	29	2.9	2	1	2.75	4	1	1.5	3.2	116	1	1	306.869	335.54	80.882	78.4476	0.255639	1	0.529087	0.840877
C51	28.9167	M	White	Not Hispanic	No	No	No	No	13	19	3	2	2	4.75	4.2	3.5	1.5	3	110	0	1	330.572	359.205	86.397	84.4899	0.255587	1	0.518188	0.789731
C55	23.6667	F	White	Not Hispanic	No	No	No	No	16	8	3	2	2	3	4.2	3	1.5	3.2	114	0	0	300.657	372.92	86.128	72.6847	0.241753	1	0.544075	0.827764
C61	48.5	F	White	Not Hispanic	No	No	No	No	16	0	3	2	2	3.5	3.8	3	2	3	102	0	0	273.996	368.289	63.148	55.4807	0.202487	0	0.514558	0.831004
C62	28.1667	F	White	Not Hispanic	No	No	No	Yes	15	15	2.7	2	1.33333	2.25	3.6	2	1.5	3.8	118	0	0	357.268	419.559	96.352	78.7677	0.220472	0	0.534809	0.86188
C63	31.8333	M	White	Not Hispanic	No	Yes	No	No	16	3	3	2	2	4	4.2	3	1	2.6	116	0	0	274.433	363.305	71.192	90.0702	0.328205	0	0.531218	0.871835
C64	67.6667	F	White	Not Hispanic	No	No	No	No	20	0	3	2	2	3.75	4.4	3	1	2.8	99	0	1	230.892	365.09	44.305	58.4661	0.253218	1	0.507707	0.897368
C76	23.75	F	White	Not Hispanic	No	No	No	No	16	4	3	2	2	3.25	4.4	3	2	3.2	103	0	0	352.308	422.984	99.195	93.3757	0.26504	0	0.539121	0.815794
C77	45.25	F	White	Not Hispanic	No	No	No	No	16	4	3	2	2	3.5	4.2	3	1.5	2.8	117	0	0	291.102	345.675	70.498	100.754	0.346112	1	0.499647	0.885816
C85	56.0833	M	White	Not Hispanic	No	Yes	No	No	14	8	2.8	2	2	3.5	4.2	3	2	2.6	114	0	0	298.573	413.505	71.95	82.9356	0.277773	1	0.519573	0.823314
C87	27	F	White	Not Hispanic	No	No	No	No	17	20	2.9	1	1	3.5	3.4	3	2.5	3.2	115	0	2	314.652	375.095	82.322	66.6237	0.211738	1	0.535089	0.831043
C93	46.75	F	White	Not Hispanic	No	No	No	No	18	9	3	2	2	3.5	4.2	3	1.5	3.6	119	0	0	317.368	366.699	76.844	77.2475	0.2434	0	0.516301	0.859258
C99	46.5	F	White	Not Hispanic	No	No	No	No	16	5	2.9	2	2	4.25	4	3	1.5	3	116	0	0	312.641	390.122	82.077	85.3259	0.27292	0	0.527819	0.811888
F123	27.75	F	White	Not Hispanic	No	No	No	No	14.5	20	2.77778	2	2	3.75	4.6	3	1	4	104	1	1	315.001	356.119	64.006	76.8196	0.243871	1	0.525058	0.8238
F146	51.5	F	White	Not Hispanic	No	No	No	No	14	6	2.1	2	2	4	4.2	3	2.5	3	102	1	3	275.507	325.852	76.508	40.7275	0.147827	1	0.474234	0.955251
F222	26.6667	M	White	Hispanic	No	No	No	No	14	13	2.8	1	1.33333	4	3.8	3	2	2.6	122	0	0	370.607	391.342	112.366	79.6433	0.2149	0	0.524633	0.850312
F333	48.6667	F	White	Not Hispanic	No	Yes	No	No	16	13	2.8	2	1.66667	4	4.2	3	2	2.8	103	1	0	292.445	370.596	71.924	56.7864	0.194178	0	0.503542	0.857464
F342	45.8333	F	Asian	Not Hispanic	Yes	No	Yes	No	18	0	2.9	2	2	3.5	4.4	3	1.5	2.6	99	0	2	286.709	322.356	66.462	68.5685	0.239157	1	0.502914	0.933825
F372	63.25	F	White	Not Hispanic	No	Yes	No	No	12	19	2.9	2	2	3.25	4.2	3	2.5	3	96	1	2	258.966	324.108	52.376	36.5255	0.141044	1	0.476059	0.922549
F444	52	F	White	Not Hispanic	No	No	No	Yes	16	26	2.6	2	1	3.5	3.4	3	2.5	2.8	103	1	1	255.408	357.805	49.325	55.9251	0.218964	1	0.481033	0.940276
F467	23.5833	M	White	Hispanic	No	No	No	No	16	5	2.9	2	2	3.5	4.2	1	1.5	2	102	2	0	310.757	360.205	113.932	86.4996	0.278351	0	0.513234	0.874478
F543	24.75	F	White	Hispanic	No	No	No	No	12	23	1.5	1.25	1.66667	2.75	3.8	2.5	3.5	2.4	85	0	0	295.658	352.723	76.545	81.7718	0.276576	1	0.541486	0.813148
F576	22.6667	M	White	Not Hispanic	No	No	No	No	14	13	3	1.75	2	2.75	4.4	3	2.5	3	124	0	0	374.144	452.949	91.467	92.1811	0.246379	0	0.560579	0.817362
F589	30.0833	M	White	Not Hispanic	No	No	No	No	13	0	2.7	2	2	4	4.2	3	1	2.8	127	0	1	373.774	438.096	87.735	102.948	0.275428	1	0.493489	0.879596
F592	33.75	F	White	Not Hispanic	No	No	No	No	18	1	3	2	2	3.25	4.2	3	1	2.6	107	1	1	325.892	405.4	83.134	81.466	0.249979	1	0.53319	0.864647
F605	51.4167	M	White	Not Hispanic	Yes	No	No	No	13	9	2.4	1.25	2	4.5	4.2	3	1	3.6	101	0	3	253.667	344.935	84.256	51.5251	0.203121	1	0.401162	1.0199
F632	23.75	F	White	Not Hispanic	No	No	No	No	12	19	3	2	2	4	3.4	3	1	3.2	103	0	2	322.839	386.044	83.657	74.3127	0.230185	1	0.516208	0.890218
F768	28	F	White	Not Hispanic	No	No	No	No	14	21	2.6	1.75	1.33333	3.75	4.2	3	3.5	3.4	100	0	0	259.91	337.249	82.734	59.3692	0.228422	0	0.529841	0.83571
F876	19.75	F	White	Not Hispanic	No	No	No	No	12	5	2.8	2	2	4	3.8	3	1	3.2	98	1	0	285.074	339.914	67.304	63.8253	0.22389	0	0.509476	0.85724
F878	45.8333	F	White	Not Hispanic	No	No	Yes	No	13	20	2.6	1.25	1.33333	2.25	4.2	3	3.5	2.8	89	1	2	271.422	315.883	81.104	68.8864	0.253798	0	0.498119	0.886326
F888	33	F	White	Not Hispanic	No	No	No	No	14	9	2.1	1	2	3.5	4.2	3	3.5	2.6	121	0	1	326.201	374.267	91.81	69.3088	0.212473	1	0.539635	0.818312
F921	25.5	F	White	Not Hispanic	No	No	No	No	14	0	2.8	2	2	3.5	4	3	2	2.6	100	1	0	297.057	347.451	70.414	90.6279	0.305086	0	0.497359	0.868757
F980	51.0833	F	White	Not Hispanic	Yes	Yes	Yes	No	16	6	1.3	1.75	2	3.5	4.6	2.5	3	2.4	102	0	2	266.191	330.134	102.146	70.6695	0.265484	1	0.47952	0.915812

## Sheet: Fig_6_histograms
FLAIR - controls (a)				FLAIR - younger (b)				Bound-pool Fraction (c)				Bound-pool Fraction - younger (d)
nSI bin	1st quartile	4th quartile		nSI bin	fabry	control		bound-pool, % (bin)	1st quartile	4th quartile		bound-pool, % (bin)	fabry	control
0.517	0.0023	0.003		0.517	0.0022	0.0023		1.17	0.006	0.0097		1.17	0.0069	0.0059
0.551	0.0022	0.003		0.551	0.0024	0.0022		1.51	0.0059	0.0093		1.51	0.0069	0.0057
0.585	0.0023	0.0031		0.585	0.0026	0.0024		1.85	0.006	0.0097		1.85	0.0073	0.006
0.619	0.0024	0.0034		0.619	0.0028	0.0025		2.19	0.0062	0.0102		2.19	0.0073	0.0062
0.653	0.0024	0.0038		0.653	0.003	0.0025		2.53	0.0069	0.0108		2.53	0.0077	0.0068
0.687	0.0025	0.0042		0.687	0.0031	0.0026		2.87	0.0074	0.0107		2.87	0.0084	0.0073
0.721	0.0027	0.0044		0.721	0.0033	0.0028		3.21	0.0075	0.0111		3.21	0.0091	0.0078
0.755	0.0029	0.0046		0.755	0.0034	0.003		3.55	0.0089	0.0115		3.55	0.01	0.0089
0.789	0.0032	0.0047		0.789	0.0035	0.0032		3.89	0.0102	0.0122		3.89	0.0109	0.0099
0.823	0.0034	0.005		0.823	0.0037	0.0034		4.23	0.012	0.0134		4.23	0.0122	0.0113
0.857	0.0037	0.0054		0.857	0.0039	0.0036		4.57	0.0137	0.0149		4.57	0.014	0.0128
0.891	0.0039	0.006		0.891	0.004	0.0039		4.91	0.0157	0.0159		4.91	0.016	0.0148
0.925	0.0044	0.0067		0.925	0.0043	0.0041		5.25	0.0184	0.0173		5.25	0.0184	0.0171
0.959	0.0046	0.0079		0.959	0.0046	0.0044		5.59	0.0219	0.0193		5.59	0.0212	0.0203
0.993	0.0052	0.0098		0.993	0.0051	0.005		5.93	0.0251	0.0218		5.93	0.0242	0.0229
1.027	0.0064	0.0137		1.027	0.0059	0.0059		6.27	0.0288	0.0234		6.27	0.0278	0.0265
1.061	0.0088	0.0181		1.061	0.0073	0.0079		6.61	0.0324	0.0258		6.61	0.0307	0.03
1.095	0.0126	0.0235		1.095	0.0101	0.0111		6.95	0.0359	0.0275		6.95	0.0333	0.0328
1.129	0.0182	0.0294		1.129	0.014	0.0162		7.29	0.0371	0.0291		7.29	0.0357	0.0343
1.163	0.025	0.0342		1.163	0.0187	0.0227		7.63	0.0376	0.0307		7.63	0.0372	0.0353
1.197	0.0315	0.0397		1.197	0.0246	0.0301		7.97	0.0378	0.0326		7.97	0.0376	0.0358
1.231	0.0393	0.0439		1.231	0.0305	0.0384		8.31	0.0368	0.0338		8.31	0.0378	0.0355
1.265	0.0474	0.0486		1.265	0.0359	0.0477		8.65	0.0363	0.0341		8.65	0.0376	0.0349
1.299	0.0553	0.0517		1.299	0.0409	0.0558		8.99	0.0347	0.035		8.99	0.0375	0.0344
1.333	0.0614	0.0552		1.333	0.0468	0.0624		9.33	0.0339	0.0369		9.33	0.0369	0.0334
1.367	0.0635	0.0558		1.367	0.051	0.0654		9.67	0.0335	0.0385		9.67	0.0364	0.0335
1.401	0.0657	0.0565		1.401	0.0533	0.0676		10.01	0.0334	0.0405		10.01	0.0359	0.0336
1.435	0.0658	0.0564		1.435	0.0549	0.0679		10.35	0.0339	0.0427		10.35	0.0359	0.0342
1.469	0.0654	0.054		1.469	0.0562	0.0665		10.69	0.0353	0.0454		10.69	0.0359	0.0357
1.503	0.0639	0.0497		1.503	0.0569	0.0637		11.03	0.0373	0.0472		11.03	0.0362	0.0381
1.537	0.0601	0.0441		1.537	0.0568	0.0595		11.37	0.0397	0.0483		11.37	0.0375	0.0404
1.571	0.0532	0.0385		1.571	0.0545	0.0536		11.71	0.0406	0.0466		11.71	0.0376	0.0424
1.605	0.0468	0.0334		1.605	0.0522	0.0468		12.05	0.0409	0.0422		12.05	0.038	0.043
1.639	0.0391	0.0289		1.639	0.0483	0.0393		12.39	0.0391	0.0367		12.39	0.0356	0.0416
1.673	0.0317	0.0248		1.673	0.0433	0.0318		12.73	0.035	0.0299		12.73	0.0318	0.038
1.707	0.0251	0.0221		1.707	0.0377	0.0252		13.07	0.0286	0.0234		13.07	0.0268	0.0316
1.741	0.019	0.0194		1.741	0.0326	0.0192		13.41	0.0231	0.017		13.41	0.022	0.0256
1.775	0.014	0.0171		1.775	0.0277	0.0142		13.75	0.0177	0.0116		13.75	0.0169	0.0197
1.809	0.0102	0.0156		1.809	0.0226	0.0104		14.09	0.0125	0.0079		14.09	0.0126	0.0142
1.843	0.0074	0.0135		1.843	0.018	0.0075		14.43	0.0086	0.0051		14.43	0.009	0.0103
1.877	0.0052	0.011		1.877	0.0136	0.0053		14.77	0.0058	0.0036		14.77	0.0065	0.0071
1.911	0.0035	0.0082		1.911	0.0101	0.0036		15.11	0.004	0.0024		15.11	0.0043	0.0049
1.945	0.0023	0.0063		1.945	0.0074	0.0023		15.45	0.0028	0.0016		15.45	0.003	0.0034
1.979	0.0015	0.0044		1.979	0.0054	0.0015		15.79	0.0018	0.001		15.79	0.0019	0.0022
2.013	0.001	0.0028		2.013	0.0037	0.001		16.13	0.0014	0.0007		16.13	0.0013	0.0016
2.047	0.0006	0.0018		2.047	0.0026	0.0006		16.47	0.0008	0.0003		16.47	0.0009	0.001
2.081	0.0005	0.0011		2.081	0.0017	0.0004		16.81	0.0006	0.0002		16.81	0.0006	0.0006
2.115	0.0003	0.0007		2.115	0.0012	0.0002		17.15	0.0003	0.0001		17.15	0.0004	0.0004
2.149	0.0002	0.0005		2.149	0.0008	0.0002		17.49	0.0002	0		17.49	0.0002	0.0003
2.183	0.0001	0.0004		2.183	0.0005	0.0001		17.83	0.0001	0		17.83	0.0002	0.0002

## Sheet: S8_Fig_histograms
MP-RAGE - controls (a)				MP-RAGE - younger (b)
nSI (bin)	1st quartile	4th quartile		nSI (bin)	fabry	control
0.115	0.0028	0.003		0.115	0.0029	0.003
0.145	0.0028	0.0034		0.145	0.0033	0.0037
0.175	0.0034	0.0053		0.175	0.0053	0.0053
0.205	0.0047	0.0072		0.205	0.0077	0.0071
0.235	0.0066	0.0088		0.235	0.0099	0.0091
0.265	0.0083	0.0111		0.265	0.0114	0.0115
0.295	0.0106	0.0134		0.295	0.0126	0.0143
0.325	0.0139	0.0148		0.325	0.0145	0.0173
0.355	0.0186	0.0167		0.355	0.0173	0.021
0.385	0.0246	0.0195		0.385	0.0209	0.0257
0.415	0.0295	0.0226		0.415	0.0248	0.0312
0.445	0.0353	0.0252		0.445	0.0297	0.0364
0.475	0.041	0.0298		0.475	0.0349	0.0403
0.505	0.0451	0.0351		0.505	0.0399	0.0442
0.535	0.0496	0.0398		0.535	0.043	0.0477
0.565	0.053	0.0433		0.565	0.0446	0.0503
0.595	0.0545	0.0456		0.595	0.0457	0.0516
0.625	0.055	0.0463		0.625	0.0466	0.0521
0.655	0.055	0.0473		0.655	0.0471	0.0521
0.685	0.0541	0.0474		0.685	0.0469	0.0504
0.715	0.0528	0.046		0.715	0.0462	0.0482
0.745	0.0499	0.0443		0.745	0.0449	0.0454
0.775	0.0463	0.0423		0.775	0.0433	0.0421
0.805	0.0426	0.0401		0.805	0.0411	0.039
0.835	0.0384	0.0374		0.835	0.0386	0.0354
0.865	0.0342	0.0347		0.865	0.0355	0.0316
0.895	0.03	0.0311		0.895	0.0322	0.0278
0.925	0.0258	0.0283		0.925	0.0291	0.0244
0.955	0.0221	0.0251		0.955	0.0258	0.0211
0.985	0.0187	0.0222		0.985	0.0228	0.018
1.015	0.0156	0.0198		1.015	0.0199	0.0155
1.045	0.013	0.0177		1.045	0.0172	0.0132
1.075	0.0106	0.0159		1.075	0.0151	0.0113
1.105	0.0084	0.0144		1.105	0.0131	0.0095
1.135	0.0067	0.0131		1.135	0.0112	0.0081
1.165	0.0052	0.0118		1.165	0.0097	0.0068
1.195	0.0039	0.0104		1.195	0.0083	0.0056
1.225	0.0028	0.0093		1.225	0.007	0.0046
1.255	0.0018	0.0083		1.255	0.0058	0.0038
1.285	0.0012	0.0073		1.285	0.0049	0.0031
1.315	0.0009	0.0063		1.315	0.004	0.0025
1.345	0.0006	0.0055		1.345	0.0034	0.002
1.375	0.0003	0.0047		1.375	0.0027	0.0016
1.405	0.0001	0.004		1.405	0.0023	0.0013
1.435	0	0.0034		1.435	0.0018	0.001
1.465	0	0.0029		1.465	0.0015	0.0008
1.495	0	0.0025		1.495	0.0012	0.0007
1.525	0	0.0022		1.525	0.001	0.0006
1.555	0	0.0019		1.555	0.0008	0.0005
1.585	0	0.0016		1.585	0.0006	0.0004
